# Supplementary material for: Viral RNA in Mosquitoes (Diptera: Culicidae) Collected between 2019 and 2021 in Germany
Source: Viruses. 2023 Nov 23;15(12):2298. doi: 10.3390/v15122298 (PMC10746995; doi:10.3390/v15122298)
Supplement: Supplementary file 1 [file viruses-15-02298-s001.zip]

Archive with 1 entries (1 files):
- Rau-Köchling_Supplementary Material.pdf
